# Supplementary material for: Barriers and Facilitators of Nurses’ and Physicians’ Willingness to Work during a Respiratory Disease Outbreak: A Mixed-Methods Systematic Review
Source: Int J Environ Res Public Health. 2021 Jun 25;18(13):6841. doi: 10.3390/ijerph18136841 (PMC8296986; doi:10.3390/ijerph18136841)
Supplement: Supplementary file 1 [file ijerph-18-06841-s001.zip]

Archive with 1 entries (1 files):
- ijerph-1263709-supplementary.pdf
